# Supplementary material for: Autoinhibitory feedback preserves intestinal stem cell maintenance and fate commitment
Source: EMBO J. 2026 May 20;45(13):4636–69. doi: 10.1038/s44318-026-00808-x (PMC13324515; doi:10.1038/s44318-026-00808-x)
Supplement: Supplementary file 2 — Source data Fig. 1 [file 44318_2026_808_MOESM2_ESM.zip]

Archive with 29 entries (26 files):
- Fig.1/
- __MACOSX/._Fig.1
- Fig.1/.DS_Store
- __MACOSX/Fig.1/._.DS_Store
- Fig.1/Panel E/
- Fig.1/Panel D/
- Fig.1/Panel E/Quantifications.xlsx
- __MACOSX/Fig.1/Panel E/._Quantifications.xlsx
- Fig.1/Panel D/control AstC.jpg
- __MACOSX/Fig.1/Panel D/._control AstC.jpg
- Fig.1/Panel D/.DS_Store
- __MACOSX/Fig.1/Panel D/._.DS_Store
- Fig.1/Panel D/Notch sgRNAx2 TK.jpg
- __MACOSX/Fig.1/Panel D/._Notch sgRNAx2 TK.jpg
- Fig.1/Panel D/control PH3.jpg
- __MACOSX/Fig.1/Panel D/._control PH3.jpg
- Fig.1/Panel D/Notch sgRNAx2 PH3.jpg
- __MACOSX/Fig.1/Panel D/._Notch sgRNAx2 PH3.jpg
- Fig.1/Panel D/control Pros.jpg
- Fig.1/Panel D/control TK.jpg
- __MACOSX/Fig.1/Panel D/._control TK.jpg
- Fig.1/Panel D/Notch sgRNAx2 AstC.jpg
- __MACOSX/Fig.1/Panel D/._Notch sgRNAx2 AstC.jpg
- Fig.1/Panel D/Notch sgRNAx2 merged.jpg
- __MACOSX/Fig.1/Panel D/._Notch sgRNAx2 merged.jpg
- Fig.1/Panel D/control merged.jpg
- __MACOSX/Fig.1/Panel D/._control merged.jpg
- Fig.1/Panel D/Notch sgRNAx2 Pros.jpg
- __MACOSX/Fig.1/Panel D/._Notch sgRNAx2 Pros.jpg
