# Supplementary material for: Autoinhibitory feedback preserves intestinal stem cell maintenance and fate commitment
Source: EMBO J. 2026 May 20;45(13):4636–69. doi: 10.1038/s44318-026-00808-x (PMC13324515; doi:10.1038/s44318-026-00808-x)
Supplement: Supplementary file 2 — Source data Fig. 1 [file 44318_2026_808_MOESM2_ESM.zip › Fig.1/Panel E/Quantifications.xlsx]

## Sheet: Sheet1
		PH3		TK		AstC
	Gut number	Control	Notch sgRNAx2	Control	Notch sgRNAx2	Control	Notch sgRNAx2
	1	4	69	118	28	123	201
	2	1	84	142	78	115	228
	3	6	65	132	32	165	217
	4	3	75	139	81	139	298
	5	2	59	122	43	155	266
	6	0	77	109	39	193	254
	7			110	78	109	201
	8			85	89	119	221
	9			153	84	154	132
	10			133		102	154
