# Supplementary material for: Autoinhibitory feedback preserves intestinal stem cell maintenance and fate commitment
Source: EMBO J. 2026 May 20;45(13):4636–69. doi: 10.1038/s44318-026-00808-x (PMC13324515; doi:10.1038/s44318-026-00808-x)
Supplement: Supplementary file 3 — Source data Fig. 2 [file 44318_2026_808_MOESM3_ESM.zip]

Archive with 51 entries (45 files):
- Fig.2/
- __MACOSX/._Fig.2
- Fig.2/.DS_Store
- __MACOSX/Fig.2/._.DS_Store
- Fig.2/Panel B/
- Fig.2/Panel E/
- Fig.2/Panel D/
- Fig.2/Panel C/
- Fig.2/Panel F/
- Fig.2/Panel B/RFP.jpg
- __MACOSX/Fig.2/Panel B/._RFP.jpg
- Fig.2/Panel B/.DS_Store
- __MACOSX/Fig.2/Panel B/._.DS_Store
- Fig.2/Panel B/Cph YFP.jpg
- __MACOSX/Fig.2/Panel B/._Cph YFP.jpg
- Fig.2/Panel B/Merged.jpg
- __MACOSX/Fig.2/Panel B/._Merged.jpg
- Fig.2/Panel B/LacZ.jpg
- __MACOSX/Fig.2/Panel B/._LacZ.jpg
- Fig.2/Panel E/Quantification for E.xlsx
- __MACOSX/Fig.2/Panel E/._Quantification for E.xlsx
- Fig.2/Panel D/.DS_Store
- __MACOSX/Fig.2/Panel D/._.DS_Store
- Fig.2/Panel D/control Arm:Pros.jpg
- __MACOSX/Fig.2/Panel D/._control Arm:Pros.jpg
- Fig.2/Panel D/Notch RNAi Arm:Pros.jpg
- __MACOSX/Fig.2/Panel D/._Notch RNAi Arm:Pros.jpg
- Fig.2/Panel D/Notch RNAi Cph-YFP.jpg
- __MACOSX/Fig.2/Panel D/._Notch RNAi Cph-YFP.jpg
- Fig.2/Panel D/Notch RNAi merged.jpg
- __MACOSX/Fig.2/Panel D/._Notch RNAi merged.jpg
- Fig.2/Panel D/control Cph-YFP.jpg
- __MACOSX/Fig.2/Panel D/._control Cph-YFP.jpg
- Fig.2/Panel D/control merged.jpg
- __MACOSX/Fig.2/Panel D/._control merged.jpg
- Fig.2/Panel D/control RFP.jpg
- __MACOSX/Fig.2/Panel D/._control RFP.jpg
- Fig.2/Panel D/Notch RNAi RFP.jpg
- __MACOSX/Fig.2/Panel D/._Notch RNAi RFP.jpg
- Fig.2/Panel C/RFP.jpg
- __MACOSX/Fig.2/Panel C/._RFP.jpg
- Fig.2/Panel C/.DS_Store
- __MACOSX/Fig.2/Panel C/._.DS_Store
- Fig.2/Panel C/Cph YFP.jpg
- __MACOSX/Fig.2/Panel C/._Cph YFP.jpg
- Fig.2/Panel C/Merged.jpg
- __MACOSX/Fig.2/Panel C/._Merged.jpg
- Fig.2/Panel C/LacZ.jpg
- __MACOSX/Fig.2/Panel C/._LacZ.jpg
- Fig.2/Panel F/Quantification for F.xlsx
- __MACOSX/Fig.2/Panel F/._Quantification for F.xlsx
