# Supplementary material for: Autoinhibitory feedback preserves intestinal stem cell maintenance and fate commitment
Source: EMBO J. 2026 May 20;45(13):4636–69. doi: 10.1038/s44318-026-00808-x (PMC13324515; doi:10.1038/s44318-026-00808-x)
Supplement: Supplementary file 3 — Source data Fig. 2 [file 44318_2026_808_MOESM3_ESM.zip › Fig.2/Panel E/Quantification for E.xlsx]

## Sheet: Sheet1
Cph-YFP intensity in progenitor cells
Gut number	control	Notch RNAi
1	132.4	148.3
2	124	176.4
3	122.8	198.7
4	112.9	147.6
5	117.9	176.2
6	121.5	154.9
7	126.2	152.8
