# Supplementary material for: Autoinhibitory feedback preserves intestinal stem cell maintenance and fate commitment
Source: EMBO J. 2026 May 20;45(13):4636–69. doi: 10.1038/s44318-026-00808-x (PMC13324515; doi:10.1038/s44318-026-00808-x)
Supplement: Supplementary file 3 — Source data Fig. 2 [file 44318_2026_808_MOESM3_ESM.zip › Fig.2/Panel F/Quantification for F.xlsx]

## Sheet: Sheet1
Cph-YFP intensity in EEs
Gut number	control	Notch RNAi
1	125.8	139.5
2	133.9	118.5
3	129.8	135.2
4	142.5	127.5
