# Supplementary material for: Autoinhibitory feedback preserves intestinal stem cell maintenance and fate commitment
Source: EMBO J. 2026 May 20;45(13):4636–69. doi: 10.1038/s44318-026-00808-x (PMC13324515; doi:10.1038/s44318-026-00808-x)
Supplement: Supplementary file 4 — Source data Fig. 3 [file 44318_2026_808_MOESM4_ESM.zip]

Archive with 44 entries (37 files):
- Fig.3/
- __MACOSX/._Fig.3
- Fig.3/.DS_Store
- __MACOSX/Fig.3/._.DS_Store
- Fig.3/Panel B/
- Fig.3/Panel E/
- Fig.3/Panel D/
- Fig.3/Panel C/
- Fig.3/Panel F/
- Fig.3/Panel A/
- Fig.3/Panel B/H2B Quantification.xlsx
- __MACOSX/Fig.3/Panel B/._H2B Quantification.xlsx
- Fig.3/Panel E/Quantifiction.xlsx
- __MACOSX/Fig.3/Panel E/._Quantifiction.xlsx
- Fig.3/Panel D/.DS_Store
- __MACOSX/Fig.3/Panel D/._.DS_Store
- Fig.3/Panel D/Quantification PH3.xlsx
- __MACOSX/Fig.3/Panel D/._Quantification PH3.xlsx
- Fig.3/Panel C/Cph RNAi#1 + Notch RNAi - GFP PH3.jpg
- Fig.3/Panel C/Control - AstC.jpg
- __MACOSX/Fig.3/Panel C/._Control - AstC.jpg
- Fig.3/Panel C/.DS_Store
- __MACOSX/Fig.3/Panel C/._.DS_Store
- Fig.3/Panel C/Notch RNAi - AstC.jpg
- __MACOSX/Fig.3/Panel C/._Notch RNAi - AstC.jpg
- Fig.3/Panel C/Control - TK.jpg
- __MACOSX/Fig.3/Panel C/._Control - TK.jpg
- Fig.3/Panel C/Notch RNAi - GFP PH3.jpg
- Fig.3/Panel C/Cph RNAi#1 + Notch RNAi - AstC.jpg
- __MACOSX/Fig.3/Panel C/._Cph RNAi#1 + Notch RNAi - AstC.jpg
- Fig.3/Panel C/Notch RNAi - TK.jpg
- Fig.3/Panel C/Control - GFP PH3.jpg
- __MACOSX/Fig.3/Panel C/._Control - GFP PH3.jpg
- Fig.3/Panel C/Cph RNAi#1 + Notch RNAi - TK.jpg
- Fig.3/Panel F/Lifespan.xlsx
- __MACOSX/Fig.3/Panel F/._Lifespan.xlsx
- Fig.3/Panel A/.DS_Store
- __MACOSX/Fig.3/Panel A/._.DS_Store
- Fig.3/Panel A/control.jpg
- __MACOSX/Fig.3/Panel A/._control.jpg
- Fig.3/Panel A/Cph RNAi#1 + Notch RNAi.jpg
- __MACOSX/Fig.3/Panel A/._Cph RNAi#1 + Notch RNAi.jpg
- Fig.3/Panel A/Notch RNAi.jpg
- __MACOSX/Fig.3/Panel A/._Notch RNAi.jpg
