# Supplementary material for: Autoinhibitory feedback preserves intestinal stem cell maintenance and fate commitment
Source: EMBO J. 2026 May 20;45(13):4636–69. doi: 10.1038/s44318-026-00808-x (PMC13324515; doi:10.1038/s44318-026-00808-x)
Supplement: Supplementary file 4 — Source data Fig. 3 [file 44318_2026_808_MOESM4_ESM.zip › Fig.3/Panel B/H2B Quantification.xlsx]

## Sheet: Sheet1
		Number of RFP only cells
			Gut number	control	Notch RNAi	NotchRNAi+Cph RNAi	NotchRNAi+Cph RNAi 2
			1	2	143	18	25
			2	3	155	23	22
			3	5	208	34	38
			4	3	132	25	16
			5	6	168	10
