# Supplementary material for: Autoinhibitory feedback preserves intestinal stem cell maintenance and fate commitment
Source: EMBO J. 2026 May 20;45(13):4636–69. doi: 10.1038/s44318-026-00808-x (PMC13324515; doi:10.1038/s44318-026-00808-x)
Supplement: Supplementary file 4 — Source data Fig. 3 [file 44318_2026_808_MOESM4_ESM.zip › Fig.3/Panel E/Quantifiction.xlsx]

## Sheet: EE population counts
		AstC														TK
	Gut number	1	2	3	4	5	6	7	8	9	10	11	12	13	14	1	2	3	4	5	6	7	8	9	10	11	12	13	14
	control	120	185	132	144	138	132	165	119	80	173	166	183			132	142	88	109	98	125	176	115	183	166	143	102	113
	Notch RNAi		253	229	318	287	301	223	253	291	301	268	229			21	34	29	59	34	34	29	67	48	54	39	22	40
	Notch RNAi + Cph RNAi		130	98	112	143	117	100	130	110	123	122	154	164	103	45	62	99	117	65	176	155	194	120	109	143	166	122
