# Supplementary material for: Autoinhibitory feedback preserves intestinal stem cell maintenance and fate commitment
Source: EMBO J. 2026 May 20;45(13):4636–69. doi: 10.1038/s44318-026-00808-x (PMC13324515; doi:10.1038/s44318-026-00808-x)
Supplement: Supplementary file 4 — Source data Fig. 3 [file 44318_2026_808_MOESM4_ESM.zip › Fig.3/Panel D/Quantification PH3.xlsx]

## Sheet: Sheet1
PH3 counts
Gut number	control	Notch RNAi	Notch RNAi + Cph RNAi #1	Notch RNAi + Cph RNAi #2
1	4	43	4	4
2	3	66	3	10
3	0	49	3	2
4	0	55	0	3
5	1	81	1	0
6	4	118	2	1
7	3	93	2	0
8	0	79	4
9	1	102	1
10	4	139	0
11	0	111	5
12	2	107	3
13	1	74	0
14		89	0
15		93	0
