# Supplementary material for: Autoinhibitory feedback preserves intestinal stem cell maintenance and fate commitment
Source: EMBO J. 2026 May 20;45(13):4636–69. doi: 10.1038/s44318-026-00808-x (PMC13324515; doi:10.1038/s44318-026-00808-x)
Supplement: Supplementary file 4 — Source data Fig. 3 [file 44318_2026_808_MOESM4_ESM.zip › Fig.3/Panel F/Lifespan.xlsx]

## Sheet: Sheet1
shiv collection
lifespan experiments
		total flies at start	73	100	95
		day	Control	Notch RNAi	Notch RNAi + Cph RNAi#1
		1	0	0	0
		2	1	0	0
		3	1	0	1
		5	0	0	0
		6	0	2	0
		7	0	1	0
		8	0	1	0
		9	1	0	0
		10	0	0	0
		11	0	3	0
		12	0	1	0
		13	0	0	0
		14	0	0	0
		15	0	2	0
		16	1	5	0
		17	0	1	2
		18	0	8	0
		19	0	3	1
		20	0	10	2
		21	0	5	0
		22	1	14	0
		23	0	7	0
		24	0	6	0
		25	0	3	0
		26	2	7	0
		27	0	5	0
		28	0	0	2
		29	0	0	1
		30	10	4	3
		31	3	1	2
		32	2	0	15
		33	1	1	0
		34	0	1	0
		35	27	91	41
		36	0		0
		37	20		19
		38	0		0
		39	1		3
		40	71		92
		41
