# Supplementary material for: Autoinhibitory feedback preserves intestinal stem cell maintenance and fate commitment
Source: EMBO J. 2026 May 20;45(13):4636–69. doi: 10.1038/s44318-026-00808-x (PMC13324515; doi:10.1038/s44318-026-00808-x)
Supplement: Supplementary file 5 — Source data Fig. 4 [file 44318_2026_808_MOESM5_ESM.zip]

Archive with 76 entries (64 files):
- Fig.4/
- __MACOSX/._Fig.4
- Fig.4/.DS_Store
- __MACOSX/Fig.4/._.DS_Store
- Fig.4/Panel B/
- Fig.4/Panel E/
- Fig.4/Panel K/
- Fig.4/Panel J/
- Fig.4/Panel D/
- Fig.4/Panel C/
- Fig.4/Panel F/
- Fig.4/Panel A/
- Fig.4/Panel H/
- Fig.4/Panel I/
- Fig.4/Panel G/
- Fig.4/Panel B/Quantification .xlsx
- __MACOSX/Fig.4/Panel B/._Quantification .xlsx
- Fig.4/Panel E/Quantification .xlsx
- __MACOSX/Fig.4/Panel E/._Quantification .xlsx
- Fig.4/Panel K/Quantification .xlsx
- __MACOSX/Fig.4/Panel K/._Quantification .xlsx
- Fig.4/Panel J/Quantification of clone size.xlsx
- __MACOSX/Fig.4/Panel J/._Quantification of clone size.xlsx
- Fig.4/Panel D/.DS_Store
- __MACOSX/Fig.4/Panel D/._.DS_Store
- Fig.4/Panel D/control - LacZ.jpg
- __MACOSX/Fig.4/Panel D/._control - LacZ.jpg
- Fig.4/Panel D/Cph RNAi #2 - GFP.jpg
- __MACOSX/Fig.4/Panel D/._Cph RNAi #2 - GFP.jpg
- Fig.4/Panel D/control - GFP.jpg
- __MACOSX/Fig.4/Panel D/._control - GFP.jpg
- Fig.4/Panel D/Cph RNAi #2 - merged.jpg
- __MACOSX/Fig.4/Panel D/._Cph RNAi #2 - merged.jpg
- Fig.4/Panel D/control - merged.jpg
- __MACOSX/Fig.4/Panel D/._control - merged.jpg
- Fig.4/Panel D/Cph RNAi #2 - LacZ.jpg
- __MACOSX/Fig.4/Panel D/._Cph RNAi #2 - LacZ.jpg
- Fig.4/Panel C/Quantification.xlsx
- __MACOSX/Fig.4/Panel C/._Quantification.xlsx
- Fig.4/Panel F/control - Arm:Pros.jpg
- __MACOSX/Fig.4/Panel F/._control - Arm:Pros.jpg
- Fig.4/Panel F/.DS_Store
- __MACOSX/Fig.4/Panel F/._.DS_Store
- Fig.4/Panel F/Cph RNAi#2 - GFP.jpg
- __MACOSX/Fig.4/Panel F/._Cph RNAi#2 - GFP.jpg
- Fig.4/Panel F/control - GFP.jpg
- Fig.4/Panel F/control - merged.jpg
- __MACOSX/Fig.4/Panel F/._control - merged.jpg
- Fig.4/Panel F/Cph RNAi#2 - Arm:Pros.jpg
- __MACOSX/Fig.4/Panel F/._Cph RNAi#2 - Arm:Pros.jpg
- Fig.4/Panel F/Cph RNAi#2 - merged.jpg
- __MACOSX/Fig.4/Panel F/._Cph RNAi#2 - merged.jpg
- Fig.4/Panel A/control - AstC.jpg
- __MACOSX/Fig.4/Panel A/._control - AstC.jpg
- Fig.4/Panel A/.DS_Store
- __MACOSX/Fig.4/Panel A/._.DS_Store
- Fig.4/Panel A/control - GFP.jpg
- __MACOSX/Fig.4/Panel A/._control - GFP.jpg
- Fig.4/Panel A/control - TK.jpg
- __MACOSX/Fig.4/Panel A/._control - TK.jpg
- Fig.4/Panel A/Cph RNAi#1 - AstC.jpg
- __MACOSX/Fig.4/Panel A/._Cph RNAi#1 - AstC.jpg
- Fig.4/Panel A/Cph RNAi#1 - TK.jpg
- __MACOSX/Fig.4/Panel A/._Cph RNAi#1 - TK.jpg
- Fig.4/Panel A/Cph RNAi#1 - GFP.jpg
- __MACOSX/Fig.4/Panel A/._Cph RNAi#1 - GFP.jpg
- Fig.4/Panel H/Lifespan.xlsx
- __MACOSX/Fig.4/Panel H/._Lifespan.xlsx
- Fig.4/Panel I/.DS_Store
- __MACOSX/Fig.4/Panel I/._.DS_Store
- Fig.4/Panel I/control.jpg
- __MACOSX/Fig.4/Panel I/._control.jpg
- Fig.4/Panel I/Cph B32.jpg
- __MACOSX/Fig.4/Panel I/._Cph B32.jpg
- Fig.4/Panel G/Quantification.xlsx
- __MACOSX/Fig.4/Panel G/._Quantification.xlsx
