# Supplementary material for: Autoinhibitory feedback preserves intestinal stem cell maintenance and fate commitment
Source: EMBO J. 2026 May 20;45(13):4636–69. doi: 10.1038/s44318-026-00808-x (PMC13324515; doi:10.1038/s44318-026-00808-x)
Supplement: Supplementary file 5 — Source data Fig. 4 [file 44318_2026_808_MOESM5_ESM.zip › Fig.4/Panel B/Quantification .xlsx]

## Sheet: Sheet1
	%GFP+ cells
	Gut number	control	Cph RNAi 1	Cph RNAi 2
	1	34.5	16.2	13.5
	2	32.2	14.1	18.4
	3	40.7	14.9	19.3
	4	24.5	19	20.8
	5	28.1	27.6	15.6
	6	26.9	25.8
