# Supplementary material for: Autoinhibitory feedback preserves intestinal stem cell maintenance and fate commitment
Source: EMBO J. 2026 May 20;45(13):4636–69. doi: 10.1038/s44318-026-00808-x (PMC13324515; doi:10.1038/s44318-026-00808-x)
Supplement: Supplementary file 5 — Source data Fig. 4 [file 44318_2026_808_MOESM5_ESM.zip › Fig.4/Panel E/Quantification .xlsx]

## Sheet: Sheet2
	EB Ratio
	Gut number	control	Cph RNAi #2
	1	11.1486	0.488998
	2	16.1538	2.67062
	3	9.81308	0.657895
	4	10.9756	0
	5	10.4294	0.913242
	6	17.5758	0.919118
	7	10.6529	0.356506
	8	15.3477	1.30719
	9	9.49555	0.712589
	10	11.9601	0.505051
	11		2.26244
	12		1.76678
	13		0
