# Supplementary material for: Autoinhibitory feedback preserves intestinal stem cell maintenance and fate commitment
Source: EMBO J. 2026 May 20;45(13):4636–69. doi: 10.1038/s44318-026-00808-x (PMC13324515; doi:10.1038/s44318-026-00808-x)
Supplement: Supplementary file 5 — Source data Fig. 4 [file 44318_2026_808_MOESM5_ESM.zip › Fig.4/Panel K/Quantification .xlsx]

## Sheet: Sheet1
Number of Pros+ cells in GFP clones
Gut number	control	Cph B32	Cph A
1	3	0	0
2	0	0	0
3	1	1	1
4	3	0	0
5	1	0	0
6	2	1	0
7	1		0
8	0
9	2
10	2
11	2
12	3
