# Supplementary material for: Autoinhibitory feedback preserves intestinal stem cell maintenance and fate commitment
Source: EMBO J. 2026 May 20;45(13):4636–69. doi: 10.1038/s44318-026-00808-x (PMC13324515; doi:10.1038/s44318-026-00808-x)
Supplement: Supplementary file 5 — Source data Fig. 4 [file 44318_2026_808_MOESM5_ESM.zip › Fig.4/Panel J/Quantification of clone size.xlsx]

## Sheet: Sheet1
				Clone size (cells per clone size listed in each category)
		Number of guts quantified		2-5	6-9	10-15	16-20
		9	control	4	4	7	3
		6	Cph B32	5	1	1
		7	Cph A	5	2
