# Supplementary material for: Autoinhibitory feedback preserves intestinal stem cell maintenance and fate commitment
Source: EMBO J. 2026 May 20;45(13):4636–69. doi: 10.1038/s44318-026-00808-x (PMC13324515; doi:10.1038/s44318-026-00808-x)
Supplement: Supplementary file 5 — Source data Fig. 4 [file 44318_2026_808_MOESM5_ESM.zip › Fig.4/Panel C/Quantification.xlsx]

## Sheet: Sheet1
				AstC														TK
			control	122	157	122	173	135	141									115	101	129	155	142	151	121
			Cph RNAi	75	69	74	97	78	96	92	77	97	116	149	121	144	135	136	129	134	136	133	104	117	106	81	119
			Cph RNAi 2	96	68	76	63	95			71	128	81	115	76			89	104	93	101	84	90
