# Supplementary material for: Autoinhibitory feedback preserves intestinal stem cell maintenance and fate commitment
Source: EMBO J. 2026 May 20;45(13):4636–69. doi: 10.1038/s44318-026-00808-x (PMC13324515; doi:10.1038/s44318-026-00808-x)
Supplement: Supplementary file 5 — Source data Fig. 4 [file 44318_2026_808_MOESM5_ESM.zip › Fig.4/Panel H/Lifespan.xlsx]

## Sheet: Sheet1
		total flies at start	98	96
	Day	number of alive flies	control	Cph RNAi#2
	0		98	96
	2		97	96
	4		96	95
	6		96	95
	8		96	95
	10		96	95
	12		96	95
	14		96	95
	16		96	95
	18		96	95
	20		96	95
	22		95	95
	24		95	95
	26		92	94
	28		90	92
	30		88	85
	32		86	75
	34		85	68
	36		79	54
	38		77	44
	40		70	29
	42		64	26
	44		57	20
	46		49	17
	48		43	11
	50		41	5
	52		20	4
	54		10	1
	56		2	0
	58		2
	60		0
