# Supplementary material for: Autoinhibitory feedback preserves intestinal stem cell maintenance and fate commitment
Source: EMBO J. 2026 May 20;45(13):4636–69. doi: 10.1038/s44318-026-00808-x (PMC13324515; doi:10.1038/s44318-026-00808-x)
Supplement: Supplementary file 5 — Source data Fig. 4 [file 44318_2026_808_MOESM5_ESM.zip › Fig.4/Panel G/Quantification.xlsx]

## Sheet: Sheet1
			ISCTS														EBTS
		Gut number	1	2	3	4	5	6	7	8	9	10	11	12	13		1	2	3	4	5	6	7	8	9	10	11	12	13	14
		control	22.4	21.1	15.1	20	20.1	16.7	12.1	28.5	28.9	26.2					11.3	6.6	3.6	4.5	10.9	4.4	11	7	6.2	7.1	5.1	4.3	2.5	2.9
		Cph RNAi#2	12.7	18.9	7.1	8.4	5.7	8.1	10.9	10.9	7.4	10.2	12.9	13.1	15.8		7	4.2	12.5	6.8	5.7	7.5	6.9	4.6	6	10.5	10.7	7.4	4.4
