# Supplementary material for: Autoinhibitory feedback preserves intestinal stem cell maintenance and fate commitment
Source: EMBO J. 2026 May 20;45(13):4636–69. doi: 10.1038/s44318-026-00808-x (PMC13324515; doi:10.1038/s44318-026-00808-x)
Supplement: Supplementary file 6 — Source data Fig. 5 [file 44318_2026_808_MOESM6_ESM.zip]

Archive with 58 entries (51 files):
- Fig.5/
- __MACOSX/._Fig.5
- Fig.5/.DS_Store
- __MACOSX/Fig.5/._.DS_Store
- Fig.5/Panel B/
- __MACOSX/Fig.5/._Panel B
- Fig.5/Panel D/
- __MACOSX/Fig.5/._Panel D
- Fig.5/Panel C/
- __MACOSX/Fig.5/._Panel C
- Fig.5/Panel F/
- __MACOSX/Fig.5/._Panel F
- Fig.5/Panel H/
- __MACOSX/Fig.5/._Panel H
- Fig.5/Panel G/
- __MACOSX/Fig.5/._Panel G
- Fig.5/Panel B/.DS_Store
- __MACOSX/Fig.5/Panel B/._.DS_Store
- Fig.5/Panel B/Sc.jpg
- __MACOSX/Fig.5/Panel B/._Sc.jpg
- Fig.5/Panel B/Merged.jpg
- __MACOSX/Fig.5/Panel B/._Merged.jpg
- Fig.5/Panel B/Cph-YFP.jpg
- __MACOSX/Fig.5/Panel B/._Cph-YFP.jpg
- Fig.5/Panel D/Quantification.xlsx
- __MACOSX/Fig.5/Panel D/._Quantification.xlsx
- Fig.5/Panel C/control - Cph YFP.jpg
- __MACOSX/Fig.5/Panel C/._control - Cph YFP.jpg
- Fig.5/Panel C/sc - Cph YFP.jpg
- __MACOSX/Fig.5/Panel C/._sc - Cph YFP.jpg
- Fig.5/Panel C/.DS_Store
- __MACOSX/Fig.5/Panel C/._.DS_Store
- Fig.5/Panel C/sc - merged.jpg
- __MACOSX/Fig.5/Panel C/._sc - merged.jpg
- Fig.5/Panel C/control - merged.jpg
- __MACOSX/Fig.5/Panel C/._control - merged.jpg
- Fig.5/Panel C/control - RFP.jpg
- __MACOSX/Fig.5/Panel C/._control - RFP.jpg
- Fig.5/Panel C/sc - RFP.jpg
- __MACOSX/Fig.5/Panel C/._sc - RFP.jpg
- Fig.5/Panel F/control - AstC.jpg
- __MACOSX/Fig.5/Panel F/._control - AstC.jpg
- Fig.5/Panel F/.DS_Store
- __MACOSX/Fig.5/Panel F/._.DS_Store
- Fig.5/Panel F/sc - merged.jpg
- __MACOSX/Fig.5/Panel F/._sc - merged.jpg
- Fig.5/Panel F/control - merged.jpg
- __MACOSX/Fig.5/Panel F/._control - merged.jpg
- Fig.5/Panel F/sc + Cph RNAi - AstC1.jpg
- __MACOSX/Fig.5/Panel F/._sc + Cph RNAi - AstC1.jpg
- Fig.5/Panel F/sc + Cph RNAi - merged.jpg
- __MACOSX/Fig.5/Panel F/._sc + Cph RNAi - merged.jpg
- Fig.5/Panel F/sc - AstC.jpg
- __MACOSX/Fig.5/Panel F/._sc - AstC.jpg
- Fig.5/Panel H/Quantification.xlsx
- __MACOSX/Fig.5/Panel H/._Quantification.xlsx
- Fig.5/Panel G/Quantification.xlsx
- __MACOSX/Fig.5/Panel G/._Quantification.xlsx
