# Supplementary material for: Autoinhibitory feedback preserves intestinal stem cell maintenance and fate commitment
Source: EMBO J. 2026 May 20;45(13):4636–69. doi: 10.1038/s44318-026-00808-x (PMC13324515; doi:10.1038/s44318-026-00808-x)
Supplement: Supplementary file 6 — Source data Fig. 5 [file 44318_2026_808_MOESM6_ESM.zip › Fig.5/Panel D/Quantification.xlsx]

## Sheet: Sheet1
					Cph-YFP intensity in GFP progneitor cells
					Gut number	control	UAS-Sc	Notch RNAi	Notch RNAi + Sc RNAi
					1	128.333	191	168.333	135
					2	108	181	173.333	131
					3	144.667	182	176.333	138.333
					4	154.667	202	170.333	140
					5	155.333	189.667	175	134.333
					6	167.333	189.667	159.333	144.333
