# Supplementary material for: Autoinhibitory feedback preserves intestinal stem cell maintenance and fate commitment
Source: EMBO J. 2026 May 20;45(13):4636–69. doi: 10.1038/s44318-026-00808-x (PMC13324515; doi:10.1038/s44318-026-00808-x)
Supplement: Supplementary file 6 — Source data Fig. 5 [file 44318_2026_808_MOESM6_ESM.zip › Fig.5/Panel H/Quantification.xlsx]

## Sheet: Sheet1
	AstC quantification in posterior region
	Gut number	Control	Sc	Sc+Cph RNAi
	1	109	150	153
	2	112	232	143
	3	132	192	142
	4	134	188	115
	5	132	186	107
	6	153	189	110
