# Supplementary material for: Autoinhibitory feedback preserves intestinal stem cell maintenance and fate commitment
Source: EMBO J. 2026 May 20;45(13):4636–69. doi: 10.1038/s44318-026-00808-x (PMC13324515; doi:10.1038/s44318-026-00808-x)
Supplement: Supplementary file 6 — Source data Fig. 5 [file 44318_2026_808_MOESM6_ESM.zip › Fig.5/Panel G/Quantification.xlsx]

## Sheet: Sheet1
	PH3 quantification
	Gut number	Control	Sc	Sc+Cph RNAi
	1	2	43	10
	2	1	33	1
	3	0	35	3
	4	4	46	2
	5	0	53	1
	6	3	26	1
	7	0	24	6
