# Supplementary material for: Autoinhibitory feedback preserves intestinal stem cell maintenance and fate commitment
Source: EMBO J. 2026 May 20;45(13):4636–69. doi: 10.1038/s44318-026-00808-x (PMC13324515; doi:10.1038/s44318-026-00808-x)
Supplement: Supplementary file 7 — Source data Fig. 7 [file 44318_2026_808_MOESM7_ESM.zip]

Archive with 24 entries (19 files):
- Fig.7/
- __MACOSX/._Fig.7
- Fig.7/.DS_Store
- __MACOSX/Fig.7/._.DS_Store
- Fig.7/Panel F/
- Fig.7/Panel H/
- Fig.7/Panel I/
- Fig.7/Panel G/
- Fig.7/Panel F/.DS_Store
- __MACOSX/Fig.7/Panel F/._.DS_Store
- Fig.7/Panel F/control.jpg
- __MACOSX/Fig.7/Panel F/._control.jpg
- Fig.7/Panel F/Sff RNAi.jpg
- __MACOSX/Fig.7/Panel F/._Sff RNAi.jpg
- Fig.7/Panel F/Sff RNAi + Notch RNAi.jpg
- __MACOSX/Fig.7/Panel F/._Sff RNAi + Notch RNAi.jpg
- Fig.7/Panel F/Notch RNAi.jpg
- __MACOSX/Fig.7/Panel F/._Notch RNAi.jpg
- Fig.7/Panel H/Quantification.xlsx
- __MACOSX/Fig.7/Panel H/._Quantification.xlsx
- Fig.7/Panel I/Quantification.xlsx
- __MACOSX/Fig.7/Panel I/._Quantification.xlsx
- Fig.7/Panel G/Quantification.xlsx
- __MACOSX/Fig.7/Panel G/._Quantification.xlsx
