# Supplementary material for: Autoinhibitory feedback preserves intestinal stem cell maintenance and fate commitment
Source: EMBO J. 2026 May 20;45(13):4636–69. doi: 10.1038/s44318-026-00808-x (PMC13324515; doi:10.1038/s44318-026-00808-x)
Supplement: Supplementary file 7 — Source data Fig. 7 [file 44318_2026_808_MOESM7_ESM.zip › Fig.7/Panel H/Quantification.xlsx]

## Sheet: Sheet1
					PH3 quantification
					Gut number	control	Sff RNAi	Notch RNAi	Sff RNAi + Notch RNAi
					1	4	4	427	23
					2	3	3	211	65
					3	5	2	493	82
					4	2	4	355	27
					5	2	1	250	38
					6	1	0	511	32
					7	1		269	47
					8	0		298	88
					9	0		195	74
					10	0		155	76
					11	0		119	3
					12	1		165	46
					13	1		151	89
					14				14
