# Supplementary material for: Autoinhibitory feedback preserves intestinal stem cell maintenance and fate commitment
Source: EMBO J. 2026 May 20;45(13):4636–69. doi: 10.1038/s44318-026-00808-x (PMC13324515; doi:10.1038/s44318-026-00808-x)
Supplement: Supplementary file 7 — Source data Fig. 7 [file 44318_2026_808_MOESM7_ESM.zip › Fig.7/Panel I/Quantification.xlsx]

## Sheet: Sheet1
					Pros quantification/FOV
					Gut number	Control	Sff RNAi	Notch RNAi	Sff RNAi + Notch RNAi
					1	24	15	65	10
					2	31	27	47	9
					3	22	22	41	18
					4	27	31	60	21
					5	36	19	72	25
					6	19	20	44	21
					7	20		47	14
					8	21		41	15
					9	17		59	23
					10			46	11
