# Supplementary material for: Autoinhibitory feedback preserves intestinal stem cell maintenance and fate commitment
Source: EMBO J. 2026 May 20;45(13):4636–69. doi: 10.1038/s44318-026-00808-x (PMC13324515; doi:10.1038/s44318-026-00808-x)
Supplement: Supplementary file 7 — Source data Fig. 7 [file 44318_2026_808_MOESM7_ESM.zip › Fig.7/Panel G/Quantification.xlsx]

## Sheet: Sheet1
				% GFP in posterior midgut
				Gut number	control	Sff RNAi	Notch RNAi	Sff RNAi+ Notch RNAi
				1	28.1	30.1	65.4	21.2
				2	31.5	24.3	48.9	25.9
				3	24.6	24.6	55.1	40.2
				4	34.8	29.1	63.5	24
				5	28.4	21.6	71.9	48.9
				6	21.8	34.7	59.8	36.3
				7	27.4	27.9	62.9	32.6
