# Supplementary material for: Autoinhibitory feedback preserves intestinal stem cell maintenance and fate commitment
Source: EMBO J. 2026 May 20;45(13):4636–69. doi: 10.1038/s44318-026-00808-x (PMC13324515; doi:10.1038/s44318-026-00808-x)
Supplement: Supplementary file 8 — Source data Fig. 8 [file 44318_2026_808_MOESM8_ESM.zip]

Archive with 43 entries (37 files):
- Fig.8/
- __MACOSX/._Fig.8
- Fig.8/.DS_Store
- __MACOSX/Fig.8/._.DS_Store
- Fig.8/Panel B/
- Fig.8/Panel E/
- Fig.8/Panel C/
- Fig.8/Panel F/
- Fig.8/Panel H/
- Fig.8/Panel B/control - Cph YFP.jpg
- __MACOSX/Fig.8/Panel B/._control - Cph YFP.jpg
- Fig.8/Panel B/Cph - Cph YFP.jpg
- __MACOSX/Fig.8/Panel B/._Cph - Cph YFP.jpg
- Fig.8/Panel B/control - Arm:Pros.jpg
- __MACOSX/Fig.8/Panel B/._control - Arm:Pros.jpg
- Fig.8/Panel B/.DS_Store
- __MACOSX/Fig.8/Panel B/._.DS_Store
- Fig.8/Panel B/Cph - Merged.jpg
- __MACOSX/Fig.8/Panel B/._Cph - Merged.jpg
- Fig.8/Panel B/Cph - Arm:Pros.jpg
- __MACOSX/Fig.8/Panel B/._Cph - Arm:Pros.jpg
- Fig.8/Panel B/control - Merged.jpg
- __MACOSX/Fig.8/Panel B/._control - Merged.jpg
- Fig.8/Panel E/.DS_Store
- __MACOSX/Fig.8/Panel E/._.DS_Store
- Fig.8/Panel E/Cph- Atg8a mCherry.jpg
- __MACOSX/Fig.8/Panel E/._Cph- Atg8a mCherry.jpg
- Fig.8/Panel E/Cph- GFP.jpg
- __MACOSX/Fig.8/Panel E/._Cph- GFP.jpg
- Fig.8/Panel E/control- Atg8a mCherry.jpg
- __MACOSX/Fig.8/Panel E/._control- Atg8a mCherry.jpg
- Fig.8/Panel E/Cph- merged.jpg
- __MACOSX/Fig.8/Panel E/._Cph- merged.jpg
- Fig.8/Panel E/control- merged.jpg
- __MACOSX/Fig.8/Panel E/._control- merged.jpg
- Fig.8/Panel E/control- GFP.jpg
- __MACOSX/Fig.8/Panel E/._control- GFP.jpg
- Fig.8/Panel C/Quantification.xlsx
- __MACOSX/Fig.8/Panel C/._Quantification.xlsx
- Fig.8/Panel F/Quantification.xlsx
- __MACOSX/Fig.8/Panel F/._Quantification.xlsx
- Fig.8/Panel H/Quantification.xlsx
- __MACOSX/Fig.8/Panel H/._Quantification.xlsx
