# Supplementary material for: Autoinhibitory feedback preserves intestinal stem cell maintenance and fate commitment
Source: EMBO J. 2026 May 20;45(13):4636–69. doi: 10.1038/s44318-026-00808-x (PMC13324515; doi:10.1038/s44318-026-00808-x)
Supplement: Supplementary file 8 — Source data Fig. 8 [file 44318_2026_808_MOESM8_ESM.zip › Fig.8/Panel C/Quantification.xlsx]

## Sheet: Sheet1
	Cph-YFP intensity in esg+ cells
Cell number	Gut number	Control	Cph
1	1	603.4	93.8
2		568.9	87.2
3		647.6	44.3
1	2	550.4	121.5
2		738.9	99.83
3		678.1	101.3
1	3	382.1	110.2
2		449.3	218
3		510.2	109.5
1	4	889.4	45.2
2		675.1	89.3
3		783.1	106.2
1	5	239.1	49.8
2		228.5	98.5
3		321.9	41.3
