# Supplementary material for: Autoinhibitory feedback preserves intestinal stem cell maintenance and fate commitment
Source: EMBO J. 2026 May 20;45(13):4636–69. doi: 10.1038/s44318-026-00808-x (PMC13324515; doi:10.1038/s44318-026-00808-x)
Supplement: Supplementary file 8 — Source data Fig. 8 [file 44318_2026_808_MOESM8_ESM.zip › Fig.8/Panel F/Quantification.xlsx]

## Sheet: Sheet1
	Quantification of Atg8a+ puncta (3 cells averaged per gut)
	Gut number	Control	Cph
	1	15.3333	37.3333
	2	24.6667	37.6667
	3	10	20
	4	22.6667	30.3333
	5	17.6667	53
	6	20.6667	20.3333
	7	22.3333	51
