# Supplementary material for: Autoinhibitory feedback preserves intestinal stem cell maintenance and fate commitment
Source: EMBO J. 2026 May 20;45(13):4636–69. doi: 10.1038/s44318-026-00808-x (PMC13324515; doi:10.1038/s44318-026-00808-x)
Supplement: Supplementary file 8 — Source data Fig. 8 [file 44318_2026_808_MOESM8_ESM.zip › Fig.8/Panel H/Quantification.xlsx]

## Sheet: Sheet1
			% GFP+ cells in posterior region
			Gut number	control	DIAPI	Cph	Cph+DIAPI
			1	24.2254	36.3354	3.30189	37.299
			2	31.8008	37.931	12.5523	16.7173
			3	49.1991	39.9408	3.95683	16.6172
			4	40.6832	35.6742	6.96864	18.0192
			5	31.6754	33.2237	14.0845	34.5992
			6	42.1788	38.6486	3.90625	12.1495
			7	29.2763		13.4615	19.6375
			8	45.6456		10.1695	26.8657
			9	36		9.35252	25.977
			10			14.8036
